# Supplementary material for: Phenotypic selection through cell death: stochastic modelling of O-6-methylguanine-DNA methyltransferase dynamics
Source: R Soc Open Sci. 2020 Jul 8;7(7):191243. doi: 10.1098/rsos.191243 (PMC7428254; doi:10.1098/rsos.191243)
Supplement: growth_data.xlsx [file rsos191243supp2.xlsx]

## Sheet: Sheet1
	Days post seeding	Live cells/ml			Average
T0	0	75000	80000	78000	77666.7
T1	1	150000	160000	115000	141667
T2	2	225000	250000	150000	208333
T3	3	275000	310000	200000	261667
T4	4	350000	590000	400000	446667
T5	5	440000	600000	480000	506667
T6	6	780000	910000	860000	850000
