# Supplementary material for: Phenotypic selection through cell death: stochastic modelling of O-6-methylguanine-DNA methyltransferase dynamics
Source: R Soc Open Sci. 2020 Jul 8;7(7):191243. doi: 10.1098/rsos.191243 (PMC7428254; doi:10.1098/rsos.191243)
Supplement: cell_viability_data.xlsx [file rsos191243supp3.xlsx]

## Sheet: Sheet1
TMZ (mM)	72h			96h			120h			144h
0	89.468	94.5587	90.7231	95.6471	93.8191	95.9729	92.9277	98.7397	103.417	95.4611	100.223	93.1514
75	90.5972	89.3188	96.1346	79.6286	78.1077	77.6816	91.5132	86.2234	84.3799	84.4601	77.0388	72.9918
150	94.4191	88.7545	99.9545	72.809	74.3785	77.7192	69.9226	73.4463	79.8519	69.7683	60.7843	70.2111
300	92.1607	88.7142	99.909	81.892	68.9917	68.7994	74.8199	70.7808	71.8781	59.4482	47.9947	62.4099
600	89.9457	89.601	104.638	74.1439	60.6008	66.9176	65.8927	60.3216	65.2143	61.6698	49.4875	51.1586
800	88.4951	86.7008	82.5375	65.206	57.4531	57.451	60.2082	33.5094	41.0023	58.8748	32.8813	42.869
